# Supplementary material for: Enhanced Media Optimize Bovine Myogenesis in 2D and 3D Models for Cultivated Meat Applications
Source: Adv Sci (Weinh). 2025 Jul 28;12(35):e13998. doi: 10.1002/advs.202413998 (PMC12462954; doi:10.1002/advs.202413998)
Supplement: Supplementary file 8 — Supporting Information [file ADVS-12-e13998-s002.xlsx]

## Sheet: top20_invitro_allCells
This sheet contains cell type specific top20 markers for integrated in vitro samples shown in Figure 1,3,4 and Figure S1,2,5.
cluster	gene	p_val	avg_log2FC	pct.1	pct.2	p_val_adj
UPGs1	C3	0	2.80998	0.737	0.195	0
UPGs1	CHI3L1	0	2.78277	0.884	0.342	0
UPGs1	SLC37A1	0	2.38283	0.803	0.262	0
UPGs1	PDE4B	0	2.49803	0.841	0.32	0
UPGs1	PDE7B	0	2.44861	0.774	0.268	0
UPGs1	SULF1	0	2.11893	0.858	0.414	0
UPGs1	C10H15orf48	0	2.37688	0.901	0.46	0
UPGs1	IGF1	0	3.83544	0.467	0.061	0
UPGs1	SLC9A9	0	2.37975	0.733	0.332	0
UPGs1	NMB	0	2.29978	0.542	0.161	0
UPGs1	ADAMTS17	0	2.9663	0.531	0.151	0
UPGs1	PTGFR	0	3.1439	0.432	0.088	0
UPGs1	KIF26B	0	2.97138	0.343	0.057	0
UPGs1	MYO5C	1.23769e-270	2.32694	0.425	0.119	2.01323e-266
UPGs1	KCNE4	4.22164e-268	2.15139	0.404	0.108	6.86692e-264
UPGs1	ENSBTAG00000001143	1.3463e-228	2.24954	0.357	0.098	2.18989e-224
UPGs1	FBN2	3.02318e-208	2.13133	0.379	0.116	4.91751e-204
UPGs1	ITGB8	1.21187e-198	2.10974	0.666	0.394	1.97124e-194
UPGs1	CRABP1	1.58726e-192	2.61692	0.419	0.153	2.58184e-188
UPGs1	FAT3	1.85615e-115	2.09491	0.295	0.11	3.01921e-111
UPGs2	COL15A1	0	1.77967	0.802	0.461	0
UPGs2	PERP	0	1.79922	0.621	0.327	0
UPGs2	HOPX	0	2.83573	0.309	0.059	0
UPGs2	LGALS3	0	1.7557	0.979	0.878	0
UPGs2	MYF5	1.41085e-297	1.45493	0.567	0.269	2.29488e-293
UPGs2	CAPG	1.49857e-280	1.55765	0.631	0.378	2.43757e-276
UPGs2	CADM1	2.46441e-267	1.38492	0.765	0.547	4.00861e-263
UPGs2	NTN4	1.23976e-240	1.36667	0.813	0.696	2.01659e-236
UPGs2	GPNMB	1.6543e-225	2.0896	0.599	0.415	2.69089e-221
UPGs2	ADIRF	3.06462e-223	1.46915	0.576	0.332	4.98492e-219
UPGs2	CCDC112	1.09819e-181	1.40362	0.534	0.33	1.78631e-177
UPGs2	HMGA2	1.75891e-179	1.74495	0.508	0.3	2.86104e-175
UPGs2	DBNDD2	8.20027e-149	1.34848	0.442	0.251	1.33386e-144
UPGs2	FEZ1	7.73726e-148	1.28531	0.399	0.21	1.25854e-143
UPGs2	ACSS3	4.02431e-142	1.28579	0.339	0.158	6.54594e-138
UPGs2	SH3BP5	1.21987e-106	1.41955	0.272	0.13	1.98423e-102
UPGs2	RGS10	3.41263e-100	1.34722	0.255	0.12	5.55098e-96
UPGs2	CA5B	2.91657e-97	1.30791	0.37	0.224	4.74409e-93
UPGs2	CATSPERG	3.30476e-73	1.30824	0.286	0.165	5.37552e-69
UPGs2	CRYGS	2.63889e-09	1.29133	0.259	0.23	4.29241e-05
APGs	ENSBTAG00000002444	0	4.84806	0.697	0.054	0
APGs	CENPF	0	4.32338	0.722	0.088	0
APGs	TOP2A	0	4.32888	0.727	0.11	0
APGs	PCLAF	0	4.3883	0.64	0.044	0
APGs	DLGAP5	0	4.39333	0.614	0.038	0
APGs	ASPM	0	4.64555	0.585	0.041	0
APGs	NUSAP1	0	4.31002	0.581	0.051	0
APGs	KIF11	0	4.3307	0.572	0.042	0
APGs	NDC80	0	4.29513	0.566	0.04	0
APGs	KIF15	0	4.43214	0.55	0.031	0
APGs	KIF2C	0	4.44405	0.548	0.03	0
APGs	CCNA2	0	4.51326	0.486	0.024	0
APGs	CDC20	0	4.40022	0.464	0.028	0
APGs	ENSBTAG00000040378	0	4.60834	0.478	0.049	0
APGs	SHCBP1	0	4.57023	0.39	0.017	0
APGs	HIST1H2AG	0	4.44334	0.374	0.025	0
APGs	PIMREG	0	4.28918	0.358	0.019	0
APGs	ENSBTAG00000031717	0	4.81441	0.336	0.015	0
APGs	ESPL1	0	4.29258	0.321	0.016	0
APGs	TCF19	0	4.54784	0.268	0.011	0
CPGs1	MEST	1.0176e-248	1.72034	0.775	0.274	1.65522e-244
CPGs1	CAT	2.14438e-219	1.93159	0.898	0.586	3.48804e-215
CPGs1	UGCG	1.22113e-209	1.64484	0.883	0.499	1.98629e-205
CPGs1	MYOD1	6.68421e-195	1.80152	0.732	0.291	1.08725e-190
CPGs1	CCND3	1.84244e-170	1.61645	0.806	0.437	2.99692e-166
CPGs1	SVEP1	4.81479e-170	1.66754	0.666	0.269	7.83173e-166
CPGs1	KIAA0408	2.78125e-151	1.61975	0.67	0.294	4.52397e-147
CPGs1	GRB10	2.2072e-147	1.64516	0.81	0.507	3.59024e-143
CPGs1	CSF1	6.94006e-145	2.29802	0.514	0.188	1.12887e-140
CPGs1	ADAMTS20	5.91604e-121	1.7711	0.448	0.153	9.62304e-117
CPGs1	ITIH5	5.55294e-119	2.06877	0.373	0.112	9.03242e-115
CPGs1	SCN1A	6.88578e-110	2.32338	0.267	0.066	1.12004e-105
CPGs1	KCNB2	6.29201e-108	1.63805	0.494	0.194	1.02346e-103
CPGs1	PLEKHG5	1.18127e-101	1.68584	0.473	0.195	1.92146e-97
CPGs1	PKNOX2	7.1887e-96	1.8389	0.376	0.131	1.16931e-91
CPGs1	CTNNA2	1.65744e-80	2.1553	0.397	0.166	2.696e-76
CPGs1	TOX	2.10415e-63	1.84101	0.269	0.095	3.42262e-59
CPGs1	ENHO	3.75844e-53	1.83292	0.267	0.105	6.11347e-49
CPGs1	HCN1	5.52231e-45	1.62104	0.386	0.201	8.98258e-41
CPGs1	AFF2	4.17301e-38	1.70153	0.359	0.196	6.78782e-34
CPGs2	SPARCL1	0	3.17179	0.744	0.183	0
CPGs2	MEST	0	2.63139	0.799	0.274	0
CPGs2	PAX7	0	4.17696	0.451	0.045	0
CPGs2	LIX1	0	4.59273	0.256	0.02	0
CPGs2	CXCR4	1.41437e-291	3.6609	0.33	0.042	2.30062e-287
CPGs2	MEGF10	6.86398e-204	2.19014	0.489	0.129	1.11649e-199
CPGs2	HEYL	3.15606e-194	2.38175	0.562	0.19	5.13365e-190
CPGs2	CCND3	6.46166e-192	2.05976	0.775	0.439	1.05105e-187
CPGs2	PITX3	1.31797e-189	3.51886	0.276	0.046	2.14381e-185
CPGs2	CXCL9	4.69301e-168	2.57368	0.461	0.137	7.63364e-164
CPGs2	GAREM1	2.47816e-155	2.63186	0.511	0.19	4.03098e-151
CPGs2	ITIH5	2.82939e-128	2.43647	0.374	0.112	4.60228e-124
CPGs2	PTPRD	1.05558e-106	2.20042	0.397	0.144	1.717e-102
CPGs2	NPPC	7.71291e-87	2.72512	0.31	0.104	1.25458e-82
CPGs2	RHOJ	4.06323e-84	1.96752	0.509	0.27	6.60925e-80
CPGs2	MBP	4.28665e-74	2.39302	0.25	0.079	6.97267e-70
CPGs2	C4H7orf57	1.4722e-72	2.02231	0.359	0.151	2.39469e-68
CPGs2	EMILIN2	3.8006e-50	2.25142	0.262	0.11	6.18205e-46
CPGs2	STON2	5.63235e-39	1.98349	0.259	0.122	9.16159e-35
CPGs2	IGF2	6.29515e-28	1.99116	0.628	0.615	1.02397e-23
Myocytes	FNDC5	0	3.7532	0.855	0.123	0
Myocytes	RASSF4	0	3.17547	0.885	0.202	0
Myocytes	SPG21	0	3.71932	0.891	0.251	0
Myocytes	HES6	0	3.40236	0.91	0.274	0
Myocytes	KCNB2	0	3.03823	0.729	0.182	0
Myocytes	FAM89A	0	3.0404	0.648	0.108	0
Myocytes	ERBB3	0	3.095	0.482	0.07	0
Myocytes	MYOG	0	3.62929	0.989	0.586	0
Myocytes	PDE2A	0	3.12764	0.423	0.059	0
Myocytes	PRAG1	0	3.50907	0.379	0.045	0
Myocytes	CASZ1	0	3.30463	0.334	0.028	0
Myocytes	CAND2	0	3.22169	0.304	0.031	0
Myocytes	CARNS1	3.13149e-305	3.22467	0.287	0.029	5.09368e-301
Myocytes	DEPP1	2.44584e-299	3.36181	0.495	0.099	3.9784e-295
Myocytes	CDKN1C	1.17368e-290	3.20721	0.809	0.365	1.90912e-286
Myocytes	AFAP1L2	2.39133e-255	3.6827	0.377	0.064	3.88974e-251
Myocytes	MEGF10	2.1375e-250	3.1988	0.521	0.127	3.47685e-246
Myocytes	IL17B	3.43984e-246	3.39716	0.465	0.103	5.59525e-242
Myocytes	TPD52	2.59955e-245	3.249	0.544	0.146	4.22843e-241
Myocytes	LRRN1	1.46667e-241	3.25518	0.262	0.031	2.38569e-237
dSMCs	MYPN	0	3.9825	0.831	0.192	0
dSMCs	ENSBTAG00000023806	0	4.04017	0.782	0.159	0
dSMCs	MEF2C	0	4.48743	0.893	0.278	0
dSMCs	DYSF	0	3.95905	0.713	0.157	0
dSMCs	XIRP2	0	4.55036	0.663	0.116	0
dSMCs	REEP1	0	3.97093	0.562	0.101	0
dSMCs	MYH2	0	3.98572	0.599	0.148	0
dSMCs	MYH7	0	4.1174	0.547	0.111	0
dSMCs	NR3C2	0	4.83649	0.467	0.054	0
dSMCs	SNAP91	0	5.20033	0.425	0.031	0
dSMCs	MLIP	0	4.09272	0.469	0.083	0
dSMCs	RBFOX1	0	4.38699	0.452	0.069	0
dSMCs	ABLIM2	0	4.17063	0.427	0.053	0
dSMCs	TMEM182	0	4.19302	0.433	0.071	0
dSMCs	BEST3	0	4.15797	0.355	0.034	0
dSMCs	CSRP3	0	4.00235	0.357	0.057	0
dSMCs	ABLIM1	0	4.95981	0.31	0.035	0
dSMCs	SYPL2	0	4.28353	0.299	0.037	0
dSMCs	MYBPC1	0	4.25284	0.325	0.078	0
dSMCs	TTN	0	3.96432	1	0.981	0
FAPs	BGN	0	4.6635	0.961	0.193	0
FAPs	MFAP5	0	3.80735	0.861	0.234	0
FAPs	MFAP2	0	5.48282	0.613	0.029	0
FAPs	ENSBTAG00000045976	0	3.58648	0.553	0.061	0
FAPs	FAP	0	4.90708	0.512	0.037	0
FAPs	TTR	0	5.52491	0.474	0.029	0
FAPs	C4A	0	4.47338	0.484	0.047	0
FAPs	PTGDS	0	3.71756	0.526	0.098	0
FAPs	SERPINF1	0	3.45375	0.923	0.508	0
FAPs	DGKB	0	3.74495	0.464	0.05	0
FAPs	GPX3	0	3.72901	0.585	0.179	0
FAPs	MGP	0	5.29349	0.708	0.305	0
FAPs	PI16	0	7.05114	0.417	0.014	0
FAPs	HOXB2	0	4.00409	0.392	0.024	0
FAPs	ERG	0	5.74311	0.372	0.01	0
FAPs	ISLR	0	3.47485	0.302	0.026	0
FAPs	ACKR4	0	6.35298	0.268	0.007	0
FAPs	TNXB	0	5.71098	0.266	0.006	0
FAPs	PEAR1	0	3.95047	0.273	0.016	0
FAPs	DPT	0	5.50337	0.266	0.009	0
Smooth MCs	MYH11	0	5.86455	0.876	0.072	0
Smooth MCs	TINAGL1	0	4.76979	0.881	0.093	0
Smooth MCs	TRPC4	0	4.46653	0.874	0.115	0
Smooth MCs	PDLIM1	0	4.89723	0.811	0.084	0
Smooth MCs	ENSBTAG00000014567	0	4.04936	0.986	0.262	0
Smooth MCs	IGFBP2	0	3.97044	0.771	0.116	0
Smooth MCs	TRPV2	0	5.34297	0.446	0.012	0
Smooth MCs	FHL5	0	5.70829	0.432	0.012	0
Smooth MCs	PLN	0	4.96578	0.43	0.022	0
Smooth MCs	PARM1	0	4.05203	0.416	0.027	0
Smooth MCs	NAP1L5	0	4.45175	0.395	0.03	0
Smooth MCs	NTS	0	7.63528	0.271	0.002	0
Smooth MCs	SEMA5A	0	4.69818	0.273	0.01	0
Smooth MCs	MYOCD	0	5.23077	0.259	0.007	0
Smooth MCs	PGM5	1.39153e-305	3.76108	0.783	0.151	2.26347e-301
Smooth MCs	NOV	2.52059e-276	4.58087	0.937	0.333	4.1e-272
Smooth MCs	MCAM	2.57708e-271	3.8042	0.47	0.055	4.19188e-267
Smooth MCs	BMP6	1.34154e-247	4.28665	0.264	0.018	2.18215e-243
Smooth MCs	ACTG2	3.109e-221	4.17551	0.974	0.559	5.0571e-217
Smooth MCs	MUSTN1	3.86431e-139	4.79437	0.393	0.073	6.28569e-135

## Sheet: top20_invitro_dSMC_subClusters
This sheet contains sub-cluster specific top20 markers for integrated in vitro dSMCs shown in Figure 4 and Figure S5.
cluster	gene	p_val	avg_log2FC	pct.1	pct.2	p_val_adj
dSMCs1	VCAN	0	3.76331	0.986	0.2	0
dSMCs1	COL1A1	0	3.37015	0.998	0.677	0
dSMCs1	COL3A1	0	3.35024	0.993	0.381	0
dSMCs1	CXCL5	0	3.06352	0.995	0.52	0
dSMCs1	DCN	0	3.06173	0.994	0.467	0
dSMCs1	CLU	0	2.99335	0.993	0.478	0
dSMCs1	LUM	0	2.92855	0.993	0.483	0
dSMCs1	COL6A1	0	2.90774	0.991	0.351	0
dSMCs1	FBN1	0	2.86287	0.987	0.429	0
dSMCs1	COL6A3	0	2.79146	0.976	0.12	0
dSMCs1	ENSBTAG00000026836	0	2.76583	0.962	0.09	0
dSMCs1	CCL2	0	2.74102	0.974	0.234	0
dSMCs1	ABI3BP	0	2.71988	0.943	0.096	0
dSMCs1	COL5A2	0	2.67997	0.975	0.226	0
dSMCs1	COL1A2	0	2.67687	0.998	0.855	0
dSMCs1	ADAM12	0	2.62532	0.985	0.305	0
dSMCs1	FGF7	0	2.52962	0.972	0.252	0
dSMCs1	SFRP4	0	2.4427	0.983	0.387	0
dSMCs1	CXCL2	0	2.41949	0.919	0.127	0
dSMCs1	SST	5.3651e-308	2.43684	0.979	0.51	8.72687e-304
dSMCs2	MYLPF	5.35534e-273	1.95236	1	1	8.711e-269
dSMCs2	ACTC1	7.62378e-268	2.0485	1	1	1.24008e-263
dSMCs2	SLC25A4	5.1493e-235	1.57751	0.997	0.951	8.37586e-231
dSMCs2	HSPB2	3.38008e-230	1.78807	0.965	0.698	5.49804e-226
dSMCs2	HSPB8	4.57303e-215	1.89635	0.991	0.936	7.43849e-211
dSMCs2	TNNI1	9.35409e-212	1.75837	0.981	0.817	1.52154e-207
dSMCs2	TNNC2	1.05818e-204	1.56197	0.989	0.799	1.72123e-200
dSMCs2	FAM96B	1.13809e-204	1.67712	0.962	0.657	1.85121e-200
dSMCs2	TNNC1	3.53798e-199	1.72421	1	0.999	5.75488e-195
dSMCs2	VASH2	1.6371e-198	1.68722	0.975	0.784	2.6629e-194
dSMCs2	CAV3	2.57872e-195	1.64099	0.968	0.804	4.19454e-191
dSMCs2	CRYAB	3.53289e-178	1.91967	0.997	0.993	5.74659e-174
dSMCs2	MYOG	1.10707e-168	1.71631	0.973	0.871	1.80076e-164
dSMCs2	BFSP2	1.7068e-161	1.70556	0.793	0.294	2.77629e-157
dSMCs2	ACTA1	4.05994e-152	1.70551	1	1	6.6039e-148
dSMCs2	MYL6B	5.93015e-106	1.56969	1	0.992	9.64598e-102
dSMCs2	HES6	8.15324e-106	1.70587	0.79	0.452	1.32621e-101
dSMCs2	MYL4	5.95991e-94	1.88578	0.856	0.578	9.69438e-90
dSMCs2	FABP3	6.17483e-93	1.77632	0.809	0.48	1.0044e-88
dSMCs2	CDKN1C	2.97722e-75	1.63491	0.814	0.589	4.84275e-71
dSMCs3	FAM155A	2.33661e-160	2.53278	0.973	0.886	3.80073e-156
dSMCs3	SGCD	1.7064e-138	2.60541	0.946	0.79	2.77563e-134
dSMCs3	EIF4E2	1.34154e-137	2.19411	0.912	0.631	2.18216e-133
dSMCs3	NT5C2	1.03361e-120	2.03113	0.93	0.792	1.68126e-116
dSMCs3	ENSBTAG00000046838	1.48434e-116	2.02236	0.826	0.478	2.41442e-112
dSMCs3	REEP1	7.26877e-113	2.08525	0.847	0.519	1.18234e-108
dSMCs3	TNIK	8.00802e-109	2.03541	0.909	0.748	1.30258e-104
dSMCs3	CPED1	1.09741e-105	2.56311	0.882	0.73	1.78504e-101
dSMCs3	RBM20	6.77475e-103	2.27716	0.869	0.638	1.10198e-98
dSMCs3	SORBS1	4.21816e-102	2.21611	0.807	0.494	6.86127e-98
dSMCs3	SNTB1	8.40472e-92	2.05023	0.871	0.703	1.36711e-87
dSMCs3	CCDC141	1.5017e-89	2.02705	0.815	0.616	2.44267e-85
dSMCs3	ABLIM1	7.70079e-85	2.20394	0.635	0.262	1.25261e-80
dSMCs3	SVEP1	4.98531e-83	2.26088	0.748	0.453	8.10911e-79
dSMCs3	PRKG1	1.37332e-76	2.01792	0.901	0.824	2.23384e-72
dSMCs3	LHFPL6	6.20149e-74	2.27062	0.796	0.584	1.00873e-69
dSMCs3	INPP4B	9.57196e-72	2.24731	0.759	0.534	1.55697e-67
dSMCs3	NR3C2	5.63535e-69	2.23778	0.694	0.434	9.16645e-65
dSMCs3	RBFOX1	6.45734e-57	2.19194	0.657	0.422	1.05035e-52
dSMCs3	SLC8A3	4.69424e-55	2.3856	0.745	0.602	7.63565e-51
dSMCs4	ZNF106	6.93449e-42	4.42529	1	0.994	1.12796e-37
dSMCs4	TPM2	9.078e-42	4.01054	1	1	1.47663e-37
dSMCs4	PEA15	3.03881e-40	3.22013	0.984	0.569	4.94293e-36
dSMCs4	MTURN	3.36628e-39	3.50544	0.984	0.609	5.47559e-35
dSMCs4	NFE2L1	2.66443e-38	3.24184	0.984	0.607	4.33396e-34
dSMCs4	DES	2.90593e-38	2.51968	1	0.995	4.72678e-34
dSMCs4	SH3BGR	3.17989e-38	3.33585	0.968	0.652	5.17241e-34
dSMCs4	KIF5B	4.02302e-38	2.76388	1	0.961	6.54384e-34
dSMCs4	NEXN	5.33877e-34	2.91028	1	0.993	8.68404e-30
dSMCs4	UBXN4	3.51443e-33	2.48625	0.984	0.741	5.71657e-29
dSMCs4	MYOZ1	5.15161e-32	2.8915	0.968	0.702	8.37961e-28
dSMCs4	ENSBTAG00000024657	9.48134e-32	2.85384	0.937	0.617	1.54223e-27
dSMCs4	DYNC1LI2	1.35558e-31	2.59256	0.889	0.461	2.20498e-27
dSMCs4	TCAP	1.67772e-31	3.0484	0.857	0.356	2.72898e-27
dSMCs4	HNRNPH3	5.24905e-31	3.05445	0.968	0.665	8.53811e-27
dSMCs4	TNNT2	5.21522e-29	2.61626	0.984	0.717	8.48308e-25
dSMCs4	RAB13	5.75112e-27	3.0043	0.857	0.468	9.35477e-23
dSMCs4	MEF2C	7.12832e-26	2.88194	1	0.891	1.15949e-21
dSMCs4	ENSBTAG00000038849	9.95869e-25	2.88836	0.952	0.813	1.61988e-20
dSMCs4	ANP32B	1.02159e-17	2.93836	0.825	0.576	1.66173e-13

## Sheet: top20_invivo_myogenicCells
This sheet contains cell cluster specific top20 markers for integrated in vivo myogenic cells shown in Figure 5 and Figure S6.
cluster	gene	p_val	avg_log2FC	pct.1	pct.2	p_val_adj
PGs1	FOS	1.5593e-294	0.70206	0.992	0.883	2.59733e-290
PGs1	JUNB	4.74972e-278	0.493793	0.998	0.955	7.9116e-274
PGs1	EGR1	2.64285e-270	0.598404	0.992	0.869	4.40219e-266
PGs1	JUN	4.14597e-266	0.416941	1	0.981	6.90594e-262
PGs1	ZFP36	1.08605e-227	0.563817	0.988	0.899	1.80903e-223
PGs1	HSPA1A	5.04631e-207	0.638919	0.985	0.868	8.40564e-203
PGs1	DNAJB1	1.2722e-189	0.744151	0.933	0.673	2.1191e-185
PGs1	UBC	2.36227e-147	0.382666	0.988	0.898	3.93483e-143
PGs1	PPP1R15A	8.37562e-142	0.646221	0.791	0.453	1.39513e-137
PGs1	IER2	1.4905e-127	0.62634	0.782	0.446	2.48273e-123
PGs1	ATF3	5.72644e-122	0.450745	0.939	0.799	9.53853e-118
PGs1	HES1	4.97061e-105	0.528543	0.865	0.622	8.27954e-101
PGs1	RASD1	7.46668e-98	0.56982	0.717	0.366	1.24373e-93
PGs1	HSPA6	3.50392e-74	0.714889	0.411	0.145	5.83648e-70
PGs1	CITED2	7.21757e-60	0.397989	0.753	0.506	1.20223e-55
PGs1	DUSP1	3.65181e-59	0.401808	0.816	0.64	6.08283e-55
PGs1	SPRY1	1.53574e-56	0.409842	0.586	0.325	2.55808e-52
PGs1	IER5L	7.79432e-54	0.400334	0.498	0.251	1.2983e-49
PGs1	ID3	3.71822e-50	0.393597	0.634	0.392	6.19344e-46
PGs1	NPPC	7.06765e-39	0.39547	0.646	0.448	1.17726e-34
PGs2	MANF	8.54082e-111	0.469783	0.92	0.726	1.42264e-106
PGs2	HSP90B1	1.89365e-86	0.351691	0.97	0.91	3.15426e-82
PGs2	H2AFZ	3.93833e-76	0.399455	0.88	0.682	6.56007e-72
PGs2	CDKN1A	4.93905e-73	0.426181	0.863	0.636	8.22697e-69
PGs2	SELENOK	1.95164e-68	0.351572	0.872	0.695	3.25084e-64
PGs2	CPNE8	4.67088e-54	0.467433	0.663	0.423	7.78028e-50
PGs2	OSMR	8.28737e-54	0.386753	0.735	0.495	1.38043e-49
PGs2	TUBB6	3.77545e-51	0.394633	0.573	0.326	6.28878e-47
PGs2	SPSB1	1.85939e-48	0.403007	0.478	0.238	3.09718e-44
PGs2	PLAU	2.52937e-47	0.491796	0.665	0.441	4.21317e-43
PGs2	SDCBP	2.47076e-42	0.335536	0.687	0.484	4.11554e-38
PGs2	SAMD4A	9.98625e-39	0.357548	0.364	0.166	1.66341e-34
PGs2	OAS1Y	1.52507e-36	0.324913	0.709	0.531	2.54031e-32
PGs2	UMPS	1.25249e-35	0.383015	0.374	0.193	2.08627e-31
PGs2	DNAJB11	1.19133e-33	0.320742	0.498	0.308	1.9844e-29
PGs2	PPA1	1.82612e-32	0.32684	0.555	0.374	3.04176e-28
PGs2	MT1A	4.41936e-30	0.514424	0.452	0.279	7.36132e-26
PGs2	PNPT1	1.33796e-29	0.316447	0.471	0.291	2.22864e-25
PGs2	APOE	6.95327e-25	0.318542	0.693	0.53	1.15821e-20
PGs2	SERPINE1	5.7824e-22	0.336832	0.297	0.159	9.63175e-18
PGs3	S100A4	2.40251e-190	1.20496	0.985	0.519	4.00185e-186
PGs3	IGFBP6	2.88934e-166	0.709542	1	0.837	4.81277e-162
PGs3	CD9	2.34001e-159	0.963307	0.908	0.404	3.89775e-155
PGs3	S100A10	3.32997e-122	0.848253	0.888	0.449	5.54674e-118
PGs3	COL6A1	1.34516e-112	0.789135	0.615	0.159	2.24063e-108
PGs3	THY1	2.7539e-112	0.6351	0.489	0.085	4.58716e-108
PGs3	ADIRF	2.77865e-111	0.645682	0.968	0.723	4.6284e-107
PGs3	MATN2	3.86388e-104	0.835901	0.672	0.217	6.43607e-100
PGs3	ANXA2	3.27635e-99	0.588734	0.955	0.706	5.45741e-95
PGs3	TSPO	5.06639e-97	0.725661	0.821	0.404	8.43909e-93
PGs3	FXYD5	1.91151e-96	0.650399	0.563	0.142	3.18401e-92
PGs3	FAM105A	1.63525e-81	0.638865	0.538	0.154	2.72383e-77
PGs3	ANXA1	3.5296e-80	0.793425	0.732	0.311	5.87926e-76
PGs3	BHLHE40	6.4082e-76	0.647499	0.419	0.096	1.06741e-71
PGs3	SPON2	2.21572e-74	0.522388	0.38	0.076	3.69073e-70
PGs3	RBP1	9.30205e-67	0.588706	0.586	0.208	1.54944e-62
PGs3	EMP3	3.17268e-66	0.605759	0.491	0.152	5.28474e-62
PGs3	LGALS3	2.50241e-58	0.502218	0.37	0.093	4.16826e-54
PGs3	COL3A1	3.65365e-58	0.548774	0.834	0.524	6.08588e-54
PGs3	VAV3	3.00029e-45	0.502069	0.658	0.324	4.99759e-41
PGs4	RASD1	2.1123e-37	0.593951	0.83	0.473	3.51845e-33
PGs4	LAMC1	1.26225e-33	0.555959	0.767	0.528	2.10254e-29
PGs4	COL5A2	2.18213e-29	0.556844	0.646	0.361	3.63478e-25
PGs4	TBC1D4	3.16498e-23	0.462037	0.614	0.346	5.27191e-19
PGs4	FKBP5	3.47312e-23	0.356554	0.825	0.681	5.78517e-19
PGs4	TXNIP	3.06081e-22	0.410825	0.803	0.635	5.09839e-18
PGs4	COL3A1	1.55176e-21	0.466856	0.731	0.551	2.58476e-17
PGs4	GAREM1	1.20464e-19	0.421895	0.744	0.549	2.00657e-15
PGs4	TGFBR3	1.01673e-16	0.396783	0.439	0.23	1.69357e-12
PGs4	CNKSR2	1.54046e-16	0.376498	0.677	0.493	2.56595e-12
PGs4	ADAMTS20	2.02604e-15	0.407673	0.61	0.437	3.37478e-11
PGs4	ESR1	5.76561e-15	0.353618	0.659	0.464	9.60378e-11
PGs4	LAMB2	1.76004e-14	0.356361	0.57	0.392	2.9317e-10
PGs4	SPRY1	2.02885e-14	0.349833	0.619	0.409	3.37945e-10
PGs4	REV3L	1.58286e-13	0.339117	0.632	0.467	2.63657e-09
PGs4	LRP6	1.17874e-12	0.350531	0.462	0.282	1.96342e-08
PGs4	PIK3R1	1.29346e-12	0.354215	0.453	0.285	2.15451e-08
PGs4	DDIT4	1.86146e-12	0.344342	0.52	0.325	3.10064e-08
PGs4	RSBN1L	2.57262e-11	0.336806	0.484	0.333	4.28521e-07
PGs4	S100A4	2.14008e-10	0.39733	0.704	0.568	3.56474e-06
PGs5	EBF1	1.70713e-34	0.763899	0.894	0.555	2.84357e-30
PGs5	PTPRG	1.07654e-32	0.678051	0.919	0.628	1.79319e-28
PGs5	ARID1B	2.30384e-32	0.742435	0.789	0.387	3.83751e-28
PGs5	EPAS1	1.19905e-30	0.645491	0.593	0.204	1.99725e-26
PGs5	MED13L	4.84709e-30	0.64899	0.878	0.551	8.07379e-26
PGs5	RORA	5.61418e-29	0.66102	0.902	0.625	9.35154e-25
PGs5	PTPRM	2.99854e-28	0.660603	0.545	0.186	4.99466e-24
PGs5	AGAP1	3.16802e-28	0.722174	0.724	0.354	5.27697e-24
PGs5	EXT1	9.54352e-28	0.694989	0.675	0.297	1.58966e-23
PGs5	SBF2	7.71412e-27	0.636343	0.805	0.491	1.28494e-22
PGs5	ZNF609	7.75875e-26	0.62873	0.691	0.3	1.29238e-21
PGs5	AKT3	1.80914e-25	0.641053	0.74	0.386	3.01349e-21
PGs5	TRPS1	1.92916e-24	0.642954	0.577	0.22	3.2134e-20
PGs5	RUNX1	9.26178e-23	0.666307	0.707	0.384	1.54274e-18
PGs5	EXOC6B	1.927e-22	0.637213	0.715	0.372	3.20981e-18
PGs5	PREX2	4.16586e-22	0.654864	0.74	0.404	6.93907e-18
PGs5	HMCN2	3.1672e-21	0.631455	0.683	0.377	5.27561e-17
PGs5	ZFPM2	1.10872e-20	0.64634	0.707	0.395	1.8468e-16
PGs5	CDK6	2.1101e-17	0.633452	0.642	0.36	3.51479e-13
PGs5	PRKG1	8.1081e-16	0.654513	0.472	0.214	1.35057e-11
Myocytes	MYMK	2.78409e-248	0.768991	0.522	0.011	4.63747e-244
Myocytes	MT3	3.82867e-209	1.13196	0.698	0.043	6.37741e-205
Myocytes	ART3	3.36437e-199	0.786256	0.704	0.045	5.60403e-195
Myocytes	MYOG	3.4796e-195	1.15361	0.465	0.014	5.79598e-191
Myocytes	MYL6B	3.81866e-195	1.0852	0.61	0.033	6.36074e-191
Myocytes	APOD	2.10637e-123	0.891521	0.704	0.088	3.50857e-119
Myocytes	STAC3	1.91308e-104	0.861236	0.786	0.14	3.18662e-100
Myocytes	DUT	5.82584e-97	0.963986	0.723	0.131	9.70409e-93
Myocytes	FABP3	1.87068e-74	0.733657	0.635	0.117	3.11599e-70
Myocytes	CCND3	3.71345e-74	0.69935	0.78	0.176	6.1855e-70
Myocytes	NES	1.60592e-67	0.726335	0.654	0.139	2.67497e-63
Myocytes	MEGF10	2.72167e-67	0.8153	0.956	0.354	4.53349e-63
Myocytes	ELMO1	5.41073e-61	0.719027	0.497	0.088	9.01265e-57
Myocytes	NAV3	3.53069e-59	0.78283	0.887	0.294	5.88107e-55
Myocytes	ANXA6	4.1271e-59	0.721737	0.918	0.348	6.8745e-55
Myocytes	KLHL41	1.18462e-56	0.825552	0.774	0.229	1.97321e-52
Myocytes	ALDH1A1	8.5824e-49	0.699216	0.83	0.306	1.42957e-44
Myocytes	TUBA1A	1.7255e-47	0.857655	0.849	0.338	2.87416e-43
Myocytes	GADD45G	3.40032e-43	0.694326	0.648	0.19	5.66391e-39
Myocytes	ACTC1	8.46517e-41	0.725446	0.314	0.052	1.41004e-36
dSkMCs	PGAM2	1.08598e-174	1.43806	0.756	0.02	1.80892e-170
dSkMCs	MYBPC1	2.01801e-168	1.53438	0.805	0.025	3.3614e-164
dSkMCs	EEF1A2	2.80131e-138	1.50986	0.732	0.026	4.66614e-134
dSkMCs	TNNC2	6.48856e-129	1.46784	0.439	0.008	1.0808e-124
dSkMCs	MYL1	2.95342e-114	1.91062	0.634	0.024	4.91951e-110
dSkMCs	MB	3.13689e-109	1.71863	0.878	0.055	5.22511e-105
dSkMCs	MYOZ1	5.09227e-88	1.74275	0.756	0.051	8.48219e-84
dSkMCs	PPP1R1A	1.4018e-86	1.51939	0.585	0.028	2.33497e-82
dSkMCs	MYLPF	8.88186e-72	1.88535	0.561	0.032	1.47945e-67
dSkMCs	TNNI2	5.79516e-64	1.63164	0.439	0.021	9.653e-60
dSkMCs	ENO3	1.47167e-62	1.68533	0.78	0.082	2.45137e-58
dSkMCs	CKM	9.90451e-62	2.04347	1	0.163	1.64979e-57
dSkMCs	TNNT3	7.25398e-51	1.66287	0.585	0.052	1.2083e-46
dSkMCs	ACTA1	3.0374e-49	2.16359	0.976	0.206	5.0594e-45
dSkMCs	MACROD1	8.35555e-47	1.30431	0.707	0.091	1.39178e-42
dSkMCs	CHCHD10	7.71824e-43	1.33915	0.854	0.156	1.28563e-38
dSkMCs	TPM2	2.94744e-23	1.45077	0.976	0.594	4.90956e-19
dSkMCs	TNNT1	1.32365e-20	1.40625	0.585	0.144	2.2048e-16
dSkMCs	MYL2	4.28848e-20	1.41657	0.634	0.173	7.14332e-16
dSkMCs	TNNC1	4.92692e-17	1.39523	0.61	0.187	8.20678e-13
